# Supplementary material for: ICAM-1 nanoclusters regulate hepatic epithelial cell polarity by leukocyte adhesion-independent control of apical actomyosin
Source: eLife. 2024 Apr 10;12:RP89261. doi: 10.7554/eLife.89261 (PMC11006420; doi:10.7554/eLife.89261)
Supplement: Figure 6—figure supplement 1—source data 10. [file elife-89261-fig6-figsupp1-data10.zip]

Archive with 2 entries (2 files):
- Figure 6-supplement figure 1-source data 10.tiff
- __MACOSX/._Figure 6-supplement figure 1-source data 10.tiff
